# Supplementary material for: Foegraecumoside O and P, a Pair of Triterpenoid Saponins with a 4/5/6 Fused Tricyclic Oleanane Carbon Skeleton from Lysimachia foenum-graecum Hance
Source: Molecules. 2023 Jun 28;28(13):5061. doi: 10.3390/molecules28135061 (PMC10343785; doi:10.3390/molecules28135061)
Supplement: Supplementary file 1 [file molecules-28-05061-s001.zip]

Archive with 1 entries (1 files):
- molecules-2461665-supplementary.pdf
